# Supplementary material for: Comparative Chloroplast Genomics and Codon Usage Bias Analysis in Hevea Genus
Source: Genes (Basel). 2025 Feb 6;16(2):201. doi: 10.3390/genes16020201 (PMC11855534; doi:10.3390/genes16020201)
Supplement: Supplementary file 1 [file genes-16-00201-s001.zip]

Archive with 2 entries (2 files):
- Supplementary File 2..xlsx
- Supplementary File 1.xls
