# Supplementary material for: Comparative Chloroplast Genomics and Codon Usage Bias Analysis in Hevea Genus
Source: Genes (Basel). 2025 Feb 6;16(2):201. doi: 10.3390/genes16020201 (PMC11855534; doi:10.3390/genes16020201)
Supplement: Supplementary file 1 [file genes-16-00201-s001.zip › Supplementary File 2..xlsx]

## Sheet: H. benthamiana
Amino acid	codon	High expression gene		Low expression gene		△RSCU
		number	RSCU	number	RSCU
Ala	GCA	38	1.1603	17	0.9577	0.2026
Ala	GCC	24	0.7328	7	0.3944	0.3384
Ala	GCG	14	0.4275	4	0.2254	0.2021
Ala	GCU	55	1.6794	43	2.4225	-0.7431
Cys	UGC	15	0.5769	0	0	0.5769
Cys	UGU	37	1.4231	11	2	-0.5769
Asp	GAC	50	0.3937	9	0.5143	-0.1206
Asp	GAU	204	1.6063	26	1.4857	0.1206
Glu	GAA	230	1.4984	57	1.6056	-0.1072
Glu	GAG	77	0.5016	14	0.3944	0.1072
Phe	UUC	108	0.6901	34	0.7816	-0.0915
Phe	UUU	205	1.3099	53	1.2184	0.0915
Gly	GGA	89	1.7537	35	1.3725	0.3812
Gly	GGC	14	0.2759	16	0.6275	-0.3516
Gly	GGG	46	0.9064	8	0.3137	0.5927
Gly	GGU	54	1.064	43	1.6863	-0.6223
His	CAC	26	0.4771	11	0.7333	-0.2562
His	CAU	83	1.5229	19	1.2667	0.2562
Ile	AUA	164	1.1156	43	0.8269	0.2887
Ile	AUC	80	0.5442	31	0.5962	-0.052
Ile	AUU	197	1.3401	82	1.5769	-0.2368
Lys	AAA	306	1.4747	37	1.6444	-0.1697
Lys	AAG	109	0.5253	8	0.3556	0.1697
Leu	CUA	67	0.8056	37	1.3293	-0.5237
Leu	CUC	37	0.4449	5	0.1796	0.2653
Leu	CUG	46	0.5531	1	0.0359	0.5172
Leu	CUU	120	1.4429	41	1.4731	-0.0302
Leu	UUA	127	1.5271	53	1.9042	-0.3771
Leu	UUG	102	1.2265	30	1.0778	0.1487
Met	AUG	97	1	30	1	0
Asn	AAC	69	0.3781	22	0.6984	-0.3203
Asn	AAU	296	1.6219	41	1.3016	0.3203
Pro	CCA	44	1.1503	13	1.0196	0.1307
Pro	CCC	36	0.9412	4	0.3137	0.6275
Pro	CCG	21	0.549	10	0.7843	-0.2353
Pro	CCU	52	1.3595	24	1.8824	-0.5229
Gln	CAA	147	1.5393	26	1.625	-0.0857
Gln	CAG	44	0.4607	6	0.375	0.0857
Arg	AGA	119	2.2524	18	1.6364	0.616
Arg	AGG	41	0.776	9	0.8182	-0.0422
Arg	CGA	64	1.2114	11	1	0.2114
Arg	CGC	21	0.3975	3	0.2727	0.1248
Arg	CGG	30	0.5678	4	0.3636	0.2042
Arg	CGU	42	0.795	21	1.9091	-1.1141
Ser	AGC	20	0.2885	10	0.5172	-0.2287
Ser	AGU	77	1.1106	21	1.0862	0.0244
Ser	UCA	93	1.3413	20	1.0345	0.3068
Ser	UCC	73	1.0529	15	0.7759	0.277
Ser	UCG	47	0.6779	7	0.3621	0.3158
Ser	UCU	106	1.5288	43	2.2241	-0.6953
Thr	ACA	75	1.3825	25	1.4925	-0.11
Thr	ACC	42	0.7742	13	0.7761	-0.0019
Thr	ACG	28	0.5161	4	0.2388	0.2773
Thr	ACU	72	1.3272	25	1.4925	-0.1653
Val	GUA	58	1.2747	23	1.2105	0.0642
Val	GUC	25	0.5495	9	0.4737	0.0758
Val	GUG	35	0.7692	7	0.3684	0.4008
Val	GUU	64	1.4066	37	1.9474	-0.5408
Trp	UGG	79	1	32	1	0
Tyr	UAC	34	0.3953	9	0.3913	0.004
Tyr	UAU	138	1.6047	37	1.6087	-0.004

## Sheet: H. brasiliensis
Amino acid	codon	High expression gene		Low expression gene		△RSCU
		number	RSCU	number	RSCU
Ala	GCA	38	1.1603	21	1.012	0.1483
Ala	GCC	24	0.7328	8	0.3855	0.3473
Ala	GCG	14	0.4275	5	0.241	0.1865
Ala	GCU	55	1.6794	49	2.3614	-0.682
Cys	UGC	15	0.5769	0	0	0.5769
Cys	UGU	37	1.4231	11	2	-0.5769
Asp	GAC	50	0.3937	7	0.4667	-0.073
Asp	GAU	204	1.6063	23	1.5333	0.073
Glu	GAA	230	1.4984	47	1.4921	0.0063
Glu	GAG	77	0.5016	16	0.5079	-0.0063
Phe	UUC	108	0.6901	29	0.7073	-0.0172
Phe	UUU	205	1.3099	53	1.2927	0.0172
Gly	GGA	89	1.7537	37	1.3333	0.4204
Gly	GGC	14	0.2759	17	0.6126	-0.3367
Gly	GGG	46	0.9064	9	0.3243	0.5821
Gly	GGU	54	1.064	48	1.7297	-0.6657
His	CAC	26	0.4727	10	0.7692	-0.2965
His	CAU	84	1.5273	16	1.2308	0.2965
Ile	AUA	164	1.1156	41	0.8849	0.2307
Ile	AUC	80	0.5442	24	0.518	0.0262
Ile	AUU	197	1.3401	74	1.5971	-0.257
Lys	AAA	306	1.4747	31	1.6757	-0.201
Lys	AAG	109	0.5253	6	0.3243	0.201
Leu	CUA	67	0.8072	30	1.1111	-0.3039
Leu	CUC	37	0.4458	5	0.1852	0.2606
Leu	CUG	46	0.5542	2	0.0741	0.4801
Leu	CUU	120	1.4458	38	1.4074	0.0384
Leu	UUA	127	1.5301	55	2.037	-0.5069
Leu	UUG	101	1.2169	32	1.1852	0.0317
Met	AUG	97	1	35	1	0
Asn	AAC	69	0.3781	23	0.8679	-0.4898
Asn	AAU	296	1.6219	30	1.1321	0.4898
Pro	CCA	44	1.1503	12	0.8727	0.2776
Pro	CCC	36	0.9412	3	0.2182	0.723
Pro	CCG	21	0.549	10	0.7273	-0.1783
Pro	CCU	52	1.3595	30	2.1818	-0.8223
Gln	CAA	147	1.5393	25	1.5152	0.0241
Gln	CAG	44	0.4607	8	0.4848	-0.0241
Arg	AGA	119	2.2595	18	1.5652	0.6943
Arg	AGG	41	0.7785	8	0.6957	0.0828
Arg	CGA	64	1.2152	12	1.0435	0.1717
Arg	CGC	21	0.3987	4	0.3478	0.0509
Arg	CGG	30	0.5696	4	0.3478	0.2218
Arg	CGU	41	0.7785	23	2	-1.2215
Ser	AGC	20	0.2885	9	0.4909	-0.2024
Ser	AGU	77	1.1106	23	1.2545	-0.1439
Ser	UCA	93	1.3413	20	1.0909	0.2504
Ser	UCC	73	1.0529	13	0.7091	0.3438
Ser	UCG	47	0.6779	8	0.4364	0.2415
Ser	UCU	106	1.5288	37	2.0182	-0.4894
Thr	ACA	75	1.3825	21	1.1351	0.2474
Thr	ACC	42	0.7742	13	0.7027	0.0715
Thr	ACG	28	0.5161	5	0.2703	0.2458
Thr	ACU	72	1.3272	35	1.8919	-0.5647
Val	GUA	58	1.2747	32	1.4382	-0.1635
Val	GUC	25	0.5495	10	0.4494	0.1001
Val	GUG	35	0.7692	10	0.4494	0.3198
Val	GUU	64	1.4066	37	1.6629	-0.2563
Trp	UGG	80	1	31	1	0
Tyr	UAC	34	0.3953	10	0.4167	-0.0214
Tyr	UAU	138	1.6047	38	1.5833	0.0214

## Sheet: H. camargoana
Amino acid	codon	High expression gene		Low expression gene		△RSCU
		number	RSCU	number	RSCU
Ala	GCA	38	1.1603	17	0.9577	0.2026
Ala	GCC	24	0.7328	7	0.3944	0.3384
Ala	GCG	14	0.4275	4	0.2254	0.2021
Ala	GCU	55	1.6794	43	2.4225	-0.7431
Cys	UGC	15	0.5769	0	0	0.5769
Cys	UGU	37	1.4231	11	2	-0.5769
Asp	GAC	50	0.3937	9	0.5143	-0.1206
Asp	GAU	204	1.6063	26	1.4857	0.1206
Glu	GAA	230	1.4984	57	1.6056	-0.1072
Glu	GAG	77	0.5016	14	0.3944	0.1072
Phe	UUC	108	0.6901	34	0.7816	-0.0915
Phe	UUU	205	1.3099	53	1.2184	0.0915
Gly	GGA	89	1.7537	35	1.3725	0.3812
Gly	GGC	14	0.2759	16	0.6275	-0.3516
Gly	GGG	46	0.9064	8	0.3137	0.5927
Gly	GGU	54	1.064	43	1.6863	-0.6223
His	CAC	26	0.4727	11	0.7333	-0.2606
His	CAU	84	1.5273	19	1.2667	0.2606
Ile	AUA	164	1.1156	43	0.8269	0.2887
Ile	AUC	80	0.5442	31	0.5962	-0.052
Ile	AUU	197	1.3401	82	1.5769	-0.2368
Lys	AAA	306	1.4747	37	1.6444	-0.1697
Lys	AAG	109	0.5253	8	0.3556	0.1697
Leu	CUA	67	0.8072	37	1.3293	-0.5221
Leu	CUC	37	0.4458	5	0.1796	0.2662
Leu	CUG	46	0.5542	1	0.0359	0.5183
Leu	CUU	120	1.4458	41	1.4731	-0.0273
Leu	UUA	127	1.5301	53	1.9042	-0.3741
Leu	UUG	101	1.2169	30	1.0778	0.1391
Met	AUG	97	1	30	1	0
Asn	AAC	69	0.3781	22	0.6984	-0.3203
Asn	AAU	296	1.6219	41	1.3016	0.3203
Pro	CCA	44	1.1503	13	1.0196	0.1307
Pro	CCC	36	0.9412	4	0.3137	0.6275
Pro	CCG	21	0.549	10	0.7843	-0.2353
Pro	CCU	52	1.3595	24	1.8824	-0.5229
Gln	CAA	147	1.5393	26	1.625	-0.0857
Gln	CAG	44	0.4607	6	0.375	0.0857
Arg	AGA	119	2.2595	18	1.6364	0.6231
Arg	AGG	41	0.7785	9	0.8182	-0.0397
Arg	CGA	64	1.2152	11	1	0.2152
Arg	CGC	21	0.3987	3	0.2727	0.126
Arg	CGG	30	0.5696	4	0.3636	0.206
Arg	CGU	41	0.7785	21	1.9091	-1.1306
Ser	AGC	20	0.2885	10	0.5172	-0.2287
Ser	AGU	77	1.1106	21	1.0862	0.0244
Ser	UCA	93	1.3413	20	1.0345	0.3068
Ser	UCC	73	1.0529	15	0.7759	0.277
Ser	UCG	47	0.6779	7	0.3621	0.3158
Ser	UCU	106	1.5288	43	2.2241	-0.6953
Thr	ACA	75	1.3825	25	1.4925	-0.11
Thr	ACC	42	0.7742	13	0.7761	-0.0019
Thr	ACG	28	0.5161	4	0.2388	0.2773
Thr	ACU	72	1.3272	25	1.4925	-0.1653
Val	GUA	58	1.2747	23	1.2105	0.0642
Val	GUC	25	0.5495	9	0.4737	0.0758
Val	GUG	35	0.7692	7	0.3684	0.4008
Val	GUU	64	1.4066	37	1.9474	-0.5408
Trp	UGG	80	1	32	1	0
Tyr	UAC	34	0.3953	9	0.3913	0.004
Tyr	UAU	138	1.6047	37	1.6087	-0.004

## Sheet: H. nitida
Amino acid	codon	High expression gene		Low expression gene		△RSCU
		number	RSCU	number	RSCU
Ala	GCA	38	1.1603	17	0.9577	0.2026
Ala	GCC	24	0.7328	7	0.3944	0.3384
Ala	GCG	14	0.4275	4	0.2254	0.2021
Ala	GCU	55	1.6794	43	2.4225	-0.7431
Cys	UGC	15	0.5769	0	0	0.5769
Cys	UGU	37	1.4231	11	2	-0.5769
Asp	GAC	50	0.3937	9	0.5143	-0.1206
Asp	GAU	204	1.6063	26	1.4857	0.1206
Glu	GAA	230	1.4984	57	1.6056	-0.1072
Glu	GAG	77	0.5016	14	0.3944	0.1072
Phe	UUC	108	0.6901	34	0.7816	-0.0915
Phe	UUU	205	1.3099	53	1.2184	0.0915
Gly	GGA	89	1.7537	35	1.3725	0.3812
Gly	GGC	14	0.2759	16	0.6275	-0.3516
Gly	GGG	46	0.9064	8	0.3137	0.5927
Gly	GGU	54	1.064	43	1.6863	-0.6223
His	CAC	26	0.4771	11	0.7333	-0.2562
His	CAU	83	1.5229	19	1.2667	0.2562
Ile	AUA	164	1.1156	43	0.8269	0.2887
Ile	AUC	80	0.5442	31	0.5962	-0.052
Ile	AUU	197	1.3401	82	1.5769	-0.2368
Lys	AAA	306	1.4747	37	1.6444	-0.1697
Lys	AAG	109	0.5253	8	0.3556	0.1697
Leu	CUA	67	0.8056	37	1.3293	-0.5237
Leu	CUC	37	0.4449	5	0.1796	0.2653
Leu	CUG	46	0.5531	1	0.0359	0.5172
Leu	CUU	120	1.4429	41	1.4731	-0.0302
Leu	UUA	127	1.5271	53	1.9042	-0.3771
Leu	UUG	102	1.2265	30	1.0778	0.1487
Met	AUG	97	1	30	1	0
Asn	AAC	69	0.3781	22	0.6984	-0.3203
Asn	AAU	296	1.6219	41	1.3016	0.3203
Pro	CCA	44	1.1503	13	1.0196	0.1307
Pro	CCC	36	0.9412	4	0.3137	0.6275
Pro	CCG	21	0.549	10	0.7843	-0.2353
Pro	CCU	52	1.3595	24	1.8824	-0.5229
Gln	CAA	147	1.5393	26	1.625	-0.0857
Gln	CAG	44	0.4607	6	0.375	0.0857
Arg	AGA	119	2.2524	18	1.6364	0.616
Arg	AGG	41	0.776	9	0.8182	-0.0422
Arg	CGA	64	1.2114	11	1	0.2114
Arg	CGC	21	0.3975	3	0.2727	0.1248
Arg	CGG	30	0.5678	4	0.3636	0.2042
Arg	CGU	42	0.795	21	1.9091	-1.1141
Ser	AGC	20	0.2885	10	0.5172	-0.2287
Ser	AGU	77	1.1106	21	1.0862	0.0244
Ser	UCA	93	1.3413	20	1.0345	0.3068
Ser	UCC	73	1.0529	15	0.7759	0.277
Ser	UCG	47	0.6779	7	0.3621	0.3158
Ser	UCU	106	1.5288	43	2.2241	-0.6953
Thr	ACA	75	1.3825	25	1.4925	-0.11
Thr	ACC	42	0.7742	13	0.7761	-0.0019
Thr	ACG	28	0.5161	4	0.2388	0.2773
Thr	ACU	72	1.3272	25	1.4925	-0.1653
Val	GUA	58	1.2747	23	1.2105	0.0642
Val	GUC	25	0.5495	9	0.4737	0.0758
Val	GUG	35	0.7692	7	0.3684	0.4008
Val	GUU	64	1.4066	37	1.9474	-0.5408
Trp	UGG	79	1	32	1	0
Tyr	UAC	34	0.3953	9	0.3913	0.004
Tyr	UAU	138	1.6047	37	1.6087	-0.004

## Sheet: H. pauciflora
Amino acid	codon	High expression gene		Low expression gene		△RSCU
		number	RSCU	number	RSCU
Ala	GCA	38	1.1603	17	0.9577	0.2026
Ala	GCC	24	0.7328	7	0.3944	0.3384
Ala	GCG	14	0.4275	4	0.2254	0.2021
Ala	GCU	55	1.6794	43	2.4225	-0.7431
Cys	UGC	15	0.5769	0	0	0.5769
Cys	UGU	37	1.4231	11	2	-0.5769
Asp	GAC	50	0.3937	9	0.5143	-0.1206
Asp	GAU	204	1.6063	26	1.4857	0.1206
Glu	GAA	230	1.4984	57	1.6056	-0.1072
Glu	GAG	77	0.5016	14	0.3944	0.1072
Phe	UUC	108	0.6901	34	0.7816	-0.0915
Phe	UUU	205	1.3099	53	1.2184	0.0915
Gly	GGA	89	1.7537	35	1.3725	0.3812
Gly	GGC	14	0.2759	16	0.6275	-0.3516
Gly	GGG	46	0.9064	8	0.3137	0.5927
Gly	GGU	54	1.064	43	1.6863	-0.6223
His	CAC	26	0.4771	11	0.7333	-0.2562
His	CAU	83	1.5229	19	1.2667	0.2562
Ile	AUA	164	1.1156	43	0.8269	0.2887
Ile	AUC	80	0.5442	31	0.5962	-0.052
Ile	AUU	197	1.3401	82	1.5769	-0.2368
Lys	AAA	306	1.4747	37	1.6444	-0.1697
Lys	AAG	109	0.5253	8	0.3556	0.1697
Leu	CUA	67	0.8056	37	1.3293	-0.5237
Leu	CUC	37	0.4449	5	0.1796	0.2653
Leu	CUG	46	0.5531	1	0.0359	0.5172
Leu	CUU	120	1.4429	41	1.4731	-0.0302
Leu	UUA	127	1.5271	53	1.9042	-0.3771
Leu	UUG	102	1.2265	30	1.0778	0.1487
Met	AUG	97	1	30	1	0
Asn	AAC	69	0.3781	22	0.6984	-0.3203
Asn	AAU	296	1.6219	41	1.3016	0.3203
Pro	CCA	44	1.1503	13	1.0196	0.1307
Pro	CCC	36	0.9412	4	0.3137	0.6275
Pro	CCG	21	0.549	10	0.7843	-0.2353
Pro	CCU	52	1.3595	24	1.8824	-0.5229
Gln	CAA	147	1.5393	26	1.625	-0.0857
Gln	CAG	44	0.4607	6	0.375	0.0857
Arg	AGA	119	2.2524	18	1.6364	0.616
Arg	AGG	41	0.776	9	0.8182	-0.0422
Arg	CGA	64	1.2114	11	1	0.2114
Arg	CGC	21	0.3975	3	0.2727	0.1248
Arg	CGG	30	0.5678	4	0.3636	0.2042
Arg	CGU	42	0.795	21	1.9091	-1.1141
Ser	AGC	20	0.2885	10	0.5172	-0.2287
Ser	AGU	77	1.1106	21	1.0862	0.0244
Ser	UCA	93	1.3413	20	1.0345	0.3068
Ser	UCC	73	1.0529	15	0.7759	0.277
Ser	UCG	47	0.6779	7	0.3621	0.3158
Ser	UCU	106	1.5288	43	2.2241	-0.6953
Thr	ACA	75	1.3825	25	1.4925	-0.11
Thr	ACC	42	0.7742	13	0.7761	-0.0019
Thr	ACG	28	0.5161	4	0.2388	0.2773
Thr	ACU	72	1.3272	25	1.4925	-0.1653
Val	GUA	58	1.2747	23	1.2105	0.0642
Val	GUC	25	0.5495	9	0.4737	0.0758
Val	GUG	35	0.7692	7	0.3684	0.4008
Val	GUU	64	1.4066	37	1.9474	-0.5408
Trp	UGG	79	1	32	1	0
Tyr	UAC	34	0.3953	9	0.3913	0.004
Tyr	UAU	138	1.6047	37	1.6087	-0.004

## Sheet: H. spruceana
Amino acid	codon	High expression gene		Low expression gene		△RSCU
		number	RSCU	number	RSCU
Ala	GCA	37	1.1385	17	0.9577	0.1808
Ala	GCC	24	0.7385	7	0.3944	0.3441
Ala	GCG	14	0.4308	4	0.2254	0.2054
Ala	GCU	55	1.6923	43	2.4225	-0.7302
Cys	UGC	15	0.5769	0	0	0.5769
Cys	UGU	37	1.4231	11	2	-0.5769
Asp	GAC	50	0.3937	9	0.5143	-0.1206
Asp	GAU	204	1.6063	26	1.4857	0.1206
Glu	GAA	230	1.4984	57	1.6056	-0.1072
Glu	GAG	77	0.5016	14	0.3944	0.1072
Phe	UUC	108	0.6901	34	0.7816	-0.0915
Phe	UUU	205	1.3099	53	1.2184	0.0915
Gly	GGA	90	1.7647	35	1.3725	0.3922
Gly	GGC	14	0.2745	16	0.6275	-0.353
Gly	GGG	46	0.902	8	0.3137	0.5883
Gly	GGU	54	1.0588	43	1.6863	-0.6275
His	CAC	26	0.4771	11	0.7333	-0.2562
His	CAU	83	1.5229	19	1.2667	0.2562
Ile	AUA	164	1.1131	43	0.8269	0.2862
Ile	AUC	81	0.5498	31	0.5962	-0.0464
Ile	AUU	197	1.3371	82	1.5769	-0.2398
Lys	AAA	306	1.4747	37	1.6444	-0.1697
Lys	AAG	109	0.5253	8	0.3556	0.1697
Leu	CUA	67	0.8089	37	1.3293	-0.5204
Leu	CUC	36	0.4346	5	0.1796	0.255
Leu	CUG	46	0.5553	1	0.0359	0.5194
Leu	CUU	120	1.4487	41	1.4731	-0.0244
Leu	UUA	127	1.5332	53	1.9042	-0.371
Leu	UUG	101	1.2193	30	1.0778	0.1415
Met	AUG	97	1	30	1	0
Asn	AAC	69	0.3781	22	0.6984	-0.3203
Asn	AAU	296	1.6219	41	1.3016	0.3203
Pro	CCA	44	1.1503	13	1.0196	0.1307
Pro	CCC	36	0.9412	4	0.3137	0.6275
Pro	CCG	21	0.549	10	0.7843	-0.2353
Pro	CCU	52	1.3595	24	1.8824	-0.5229
Gln	CAA	147	1.5393	26	1.625	-0.0857
Gln	CAG	44	0.4607	6	0.375	0.0857
Arg	AGA	119	2.2524	18	1.6364	0.616
Arg	AGG	41	0.776	9	0.8182	-0.0422
Arg	CGA	64	1.2114	11	1	0.2114
Arg	CGC	21	0.3975	3	0.2727	0.1248
Arg	CGG	30	0.5678	4	0.3636	0.2042
Arg	CGU	42	0.795	21	1.9091	-1.1141
Ser	AGC	20	0.2885	10	0.5172	-0.2287
Ser	AGU	77	1.1106	21	1.0862	0.0244
Ser	UCA	93	1.3413	20	1.0345	0.3068
Ser	UCC	73	1.0529	15	0.7759	0.277
Ser	UCG	47	0.6779	7	0.3621	0.3158
Ser	UCU	106	1.5288	43	2.2241	-0.6953
Thr	ACA	75	1.3825	25	1.4925	-0.11
Thr	ACC	42	0.7742	13	0.7761	-0.0019
Thr	ACG	28	0.5161	4	0.2388	0.2773
Thr	ACU	72	1.3272	25	1.4925	-0.1653
Val	GUA	58	1.2747	23	1.2105	0.0642
Val	GUC	25	0.5495	9	0.4737	0.0758
Val	GUG	35	0.7692	7	0.3684	0.4008
Val	GUU	64	1.4066	37	1.9474	-0.5408
Trp	UGG	80	1	32	1	0
Tyr	UAC	34	0.3953	9	0.3913	0.004
Tyr	UAU	138	1.6047	37	1.6087	-0.004
