# Supplementary material for: Comparative Chloroplast Genomics and Codon Usage Bias Analysis in Hevea Genus
Source: Genes (Basel). 2025 Feb 6;16(2):201. doi: 10.3390/genes16020201 (PMC11855534; doi:10.3390/genes16020201)
Supplement: Supplementary file 1 [file genes-16-00201-s001.zip › Supplementary File 1.xls]

## Sheet: Sheet1
Supplementary File 1: Table S1. RSCU values of codons in the chloroplast genomes of 6 Hevea species.
Symbol	Codon	H. benthamiana	H. brasiliensis	H. camargoana	H. nitida	H. pauciflora	H. spruceana
Ter	UAA	1.6531	1.6531	1.6531	1.6531	1.6531	1.7143
Ter	UAG	0.6122	0.6735	0.6122	0.6122	0.6122	0.6122
Ter	UGA	0.7347	0.6735	0.7347	0.7347	0.7347	0.6735
Ala	GCA	1.121	1.1178	1.1184	1.121	1.121	1.1184
Ala	GCC	0.6187	0.621	0.6193	0.6187	0.6187	0.6193
Ala	GCG	0.4258	0.4274	0.4262	0.4258	0.4258	0.4262
Ala	GCU	1.8344	1.8338	1.8361	1.8344	1.8344	1.8361
Cys	UGC	0.4891	0.4912	0.4891	0.4891	0.4891	0.4891
Cys	UGU	1.5109	1.5088	1.5109	1.5109	1.5109	1.5109
Asp	GAC	0.3888	0.3892	0.3888	0.3888	0.3888	0.3888
Asp	GAU	1.6112	1.6108	1.6112	1.6112	1.6112	1.6112
Glu	GAA	1.55	1.5478	1.5504	1.55	1.55	1.55
Glu	GAG	0.45	0.4522	0.4496	0.45	0.45	0.45
Phe	UUC	0.6449	0.6481	0.6449	0.6449	0.6449	0.6449
Phe	UUU	1.3551	1.3519	1.3551	1.3551	1.3551	1.3551
Gly	GGA	1.582	1.5832	1.5832	1.582	1.582	1.582
Gly	GGC	0.4383	0.4415	0.4415	0.4383	0.4383	0.4383
Gly	GGG	0.6386	0.6391	0.6391	0.6386	0.6386	0.6415
Gly	GGU	1.3411	1.3362	1.3362	1.3411	1.3411	1.3382
His	CAC	0.4569	0.4542	0.4551	0.4569	0.4569	0.4569
His	CAU	1.5431	1.5458	1.5449	1.5431	1.5431	1.5431
Ile	AUA	0.9807	0.9811	0.9807	0.9807	0.9807	0.9807
Ile	AUC	0.5354	0.535	0.5354	0.5354	0.5354	0.5361
Ile	AUU	1.4839	1.4838	1.4839	1.4839	1.4839	1.4831
Lys	AAA	1.547	1.5425	1.5466	1.547	1.547	1.5474
Lys	AAG	0.453	0.4575	0.4534	0.453	0.453	0.4526
Leu	CUA	0.7863	0.7858	0.7867	0.7863	0.7863	0.7863
Leu	CUC	0.3607	0.3603	0.3609	0.3607	0.3607	0.3579
Leu	CUG	0.3833	0.3858	0.3835	0.3833	0.3833	0.3833
Leu	CUU	1.2541	1.2511	1.2547	1.2541	1.2541	1.2541
Leu	UUA	2.0291	2.0312	2.0329	2.0291	2.0291	2.0376
Leu	UUG	1.1865	1.1858	1.1814	1.1865	1.1865	1.1808
Met	AUG	1	1	1	1	1	1
Asn	AAC	0.4133	0.4158	0.4133	0.4133	0.4133	0.4125
Asn	AAU	1.5867	1.5842	1.5867	1.5867	1.5867	1.5875
Pro	CCA	1.1756	1.1685	1.1692	1.1756	1.1756	1.1741
Pro	CCC	0.7223	0.7141	0.7214	0.7223	0.7223	0.7214
Pro	CCG	0.5181	0.5243	0.5224	0.5181	0.5181	0.5174
Pro	CCU	1.5841	1.593	1.5871	1.5841	1.5841	1.5871
Gln	CAA	1.5439	1.5426	1.5439	1.5439	1.5439	1.5439
Gln	CAG	0.4561	0.4574	0.4561	0.4561	0.4561	0.4561
Arg	AGA	1.8612	1.8659	1.8643	1.8612	1.8612	1.8612
Arg	AGG	0.5819	0.5834	0.5829	0.5819	0.5819	0.5819
Arg	CGA	1.3043	1.3076	1.3065	1.3043	1.3043	1.3043
Arg	CGC	0.4666	0.4627	0.4673	0.4666	0.4666	0.4666
Arg	CGG	0.4816	0.4828	0.4824	0.4816	0.4816	0.4816
Arg	CGU	1.3043	1.2976	1.2965	1.3043	1.3043	1.3043
Ser	AGC	0.3733	0.375	0.3728	0.3733	0.3733	0.3728
Ser	AGU	1.2521	1.25	1.2544	1.2521	1.2521	1.2544
Ser	UCA	1.2521	1.2578	1.2505	1.2521	1.2521	1.2505
Ser	UCC	0.8944	0.8867	0.8932	0.8944	0.8944	0.8932
Ser	UCG	0.5366	0.543	0.5398	0.5366	0.5366	0.5359
Ser	UCU	1.6915	1.6875	1.6893	1.6915	1.6915	1.6932
Thr	ACA	1.2772	1.2743	1.2784	1.2772	1.2772	1.2784
Thr	ACC	0.6738	0.6765	0.6745	0.6738	0.6738	0.6745
Thr	ACG	0.4035	0.4051	0.4039	0.4035	0.4035	0.4039
Thr	ACU	1.6454	1.6441	1.6431	1.6454	1.6454	1.6431
Val	GUA	1.4435	1.4488	1.4435	1.4435	1.4435	1.4412
Val	GUC	0.4518	0.4498	0.4518	0.4518	0.4518	0.4522
Val	GUG	0.6318	0.6341	0.6318	0.6318	0.6318	0.6324
Val	GUU	1.4729	1.4673	1.4729	1.4729	1.4729	1.4743
Trp	UGG	1	1	1	1	1	1
Tyr	UAC	0.3243	0.3225	0.3217	0.3243	0.3243	0.3234
Tyr	UAU	1.6757	1.6775	1.6783	1.6757	1.6757	1.6766
